# Supplementary material for: Metabolite Profiling and Anti-Inflammatory Activities of Fritillaria cirrhosa D. Don Bulbs Derived from Tissue Culture
Source: Molecules. 2025 Jan 31;30(3):623. doi: 10.3390/molecules30030623 (PMC11820270; doi:10.3390/molecules30030623)
Supplement: Supplementary file 1 [file molecules-30-00623-s001.zip]

Archive with 1 entries (1 files):
- molecules-3436510-supplementary.xlsx
