# Supplementary material for: Metabolite Profiling and Anti-Inflammatory Activities of Fritillaria cirrhosa D. Don Bulbs Derived from Tissue Culture
Source: Molecules. 2025 Jan 31;30(3):623. doi: 10.3390/molecules30030623 (PMC11820270; doi:10.3390/molecules30030623)
Supplement: Supplementary file 1 [file molecules-30-00623-s001.zip › molecules-3436510-supplementary.xlsx]

## Sheet: Table S1
Supplementary Table S1：The information of all identified metabolites between WB and RB.
Index	RT [min]	m/z	WB-1	WB-2	WB-3	WB-4	WB-5	WB-6	WB-7	RB-1	RB-2	RB-3	RB-4	RB-5	RB-6	RB-7
PC(16:0/0:0)	77.198	496.344	9374646	94329	122280	645372	168846	947312	109656	5919670	1870085	1460526	4906256	1432496	1429111	1348443
Erucamide	85.298	338.343	4293487	2524687	3307355	2865647	2102126	2078179	1247451	10723	87857	45661	30567	13684	38563	43337
Dibutyl phthalate	78.705	279.162	2702352	2882862	834651	175966	231188	109198	208625	74460	42736	102019	27379	24536	19749	13405
Imperialine	26.074	430.334	1016256	7229891	1389381	1305924	2430590	4311912	1873645	3500025	7100256	713334	1094433	2899221	2619138	1307981
tomatidine	47.999	416.356	992423	197396	314175	701189	655436	600152	126889	79055	31212	74921	15130	10127	86752	33313
N-Oleoyl-Phenylalanine	80.72	177.129	952267	500069	958094	181070	194347	100065	229313	29917	76702	22785	14965	17994	23611	25467
LPC 16:0	77.662	422.29	937469	64651	122280	104377	168846	947314	172565	5919676	1870086	1460526	4906256	1443934	1429111	1348443
Solanidine base + O-Hex-Hex	52.345	722.45	850074	851114	744442	620231	223878	262448	123401	20974	33801	92755	21759	48373	33465	40077
5-O-methylvisammioside	75.784	453.172	717706	527184	235519	240195	414886	205905	226953	173708	387995	160152	238361	551745	19827	570423
Melibiose	0.761	527.162	633778	841787	504594	508502	454269	404512	437443	1086032	249131	724301	385377	215756	201083	200579
NCGC00385811-01!6-[3-[(3,4-dimethoxyphenyl)methyl]-4-methoxy-2-(methoxymethyl)butyl]-4-methoxy-1,3-benzodioxole	74.331	425.233	624755	950555	438143	406724	229861	208536	209663	544884	352972	352205	165015	243959	287150	188398
MMV688327	77.476	364.147	506611	236131	121387	166108	108722	104871	112981	4.05066	4.05066	4.05066	4.05066	41	83	94
peiminine	41.728	430.333	339588	128918	175106	438268	220247	148886	311752	104325	284419	987868	562584	757659	266434	212121
Arginine	0.789	175.121	305593	581190	402508	227241	418836	409927	490585	358024	277691	263910	134247	173283	143723	427550
Oleamide	80.943	282.281	271415	282022	236375	265854	242177	236017	218079	670241	222212	653281	379821	229030	215548	203205
Peimine	36.13	432.35	254235	111306	500236	431007	545237	870429	577821	399007	574472	384847	188622	206235	418965	452288
isoverticine	54.371	432.349	252083	172802	666140	147849	545237	717238	226697	19083	157447	221603	275151	393656	446920	633149
Solanidine (not validated)	75.675	398.344	247102	528181	417755	155053	4801849	379572	400909	253694	982985	1892664	851327	1750469	930971	966670
Petilidine	74.305	367.249	228568	459303	547857	146647	229909	380445	385870	264666	202103	612282	205286	146267	315264	276375
SUCROSE	0.777	365.108	203291	171327	190953	496897	234199	241763	251822	132537	176927	94157	662187	150122	129054	118580
N-((4R)-4-((3R,5S,9S,10S,13R,14S,17R)-3-hydroxy-10,13-dimethylhexadecahydro-1H-cyclopenta[a]phenanthren-17-yl)pentanoyl)-N-methylglycine	81.25	357.302	201786	752361	284002	247201	419164	2628401	313566	38588	39023	22504	13882	89618	42379	19297
NCGC00270979-03![6-hydroxy-1,1,4a,6-tetramethyl-5-[(2-oxochromen-7-yl)oxymethyl]-3,4,5,7,8,8a-hexahydro-2H-naphthalen-2-yl] acetate	80.996	331.285	188509	38600	146989	258929	31095	91232	94732	31747	124140	89922	229590	11015	12588	35745
Adenosine	1.124	268.105	161463	136879	105692	129559	110017	222812	102858	245336	271966	340254	116152	362436	288601	316491
Cimiracemoside D	76.448	701.379	149602	188719	180546	212207	200245	186396	107869	747556	2820685	111583	665288	173733	164368	115524
Dehydroevodiamine	83.46	326.343	125685	830456	183577	242609	356629	230957	629524	673	1755	443	362	356	957	242
Solasodin	49.245	414.339	111939	167556	108139	571472	925961	377778	257102	448289	204403	464805	831088	127081	114792	243421
2,3-dihydroxypropyl stearate	82.492	359.319	94531	63618	23482	69932	37263	46372	26379	37539	46425	31574	32076	63793	46939	26379
Roquefortine C	1.538	216.197	92452	65678	15397	13013	46891	26874	25967	12896	20267	13165	13280	14692	38618	14692
Coprostanone	83.223	369.354	89551	30133	28766	25387	96789	27023	27141	2020	1536	5024	2375	8639	4765	9551
monolinolein	80.06	713.427	88501	237702	30859	23235	78052	46202	78869	310	7697	4773	4354	1527	2206	7586
Valine conjugated cholic acid	79.808	530.35	84766	65286	90410	98651	26289	31026	8285	27382	37696	19455	135387	44502	13385	52696
Solasodine	51.608	414.338	82123	41941	64535	23299	99294	11938	93036	3152567	1991576	5066724	4041138	2019775	2489704	3222414
Choline	0.848	104.107	78207	74937	66832	50346	47381	79338	76199	12588	15457	18586	13818	16330	13817	42048
Dioctyl Phthalate	84.002	391.287	76937	76968	184775	118052	101563	704101	17041	1109	4101	1984	12556	7170	7725	3368
Pertusaric acid	36.517	430.334	74856	10123	20815	103836	10028	22901	16227	734	822	688	419	313	758	395
Linoleoyl Ethanolamide	0.772	148.061	74256	19102	37121	1155	14576	6868	13298	2636	6372	3756	9026	12157	3626	5703
CHOLESTANE	81.048	395.368	73217	63423	15294	36963	23881	13002	15911	5625	3318	3609	1937	1311	1979	2117
Drofenine	76.192	318.243	72318	58919	23748	36447	32242	19212	22066	8281	4552	7013	19683	4855	8434	6063
2-acetoxy-4-pentadecylbenzoic acid	84.472	413.268	69653	26105	35769	96533	209799	122458	101056	9215	2500	5332	3203	6194	5254	3514
Serine conjugated chenodeoxycholic acid	79.977	439.305	66693	15704	169652	72427	58314	21391	37922	129	367	85	881	178	118	172
Monoolein	80.088	355.287	64352	47342	68021	69268	11823	9699	5324	3702	54369	21536	25202	15582	3951	9614
5-[(Z)-14-(3,5-dihydroxyphenyl)tetradec-8-enyl]benzene-1,3-diol	84.421	413.268	63379	17420	37858	12602	75562	78765	82131	10521	10685	13502	63379	39964	96538	57587
5'-S-methyl-5'-thioadenosine	2.568	298.098	60923	35466	28869	324.276	24581	17130	21024	3243	7898	55049	324.276	42956	33521	57301
Picfeltarraenin IV	75.93	318.302	56812.8	12825	26441	53789	69544	17033	19789	795125	238150	184075	182983	910564	114707	115052
isomaltulose	0.796	360.151	54889	52233	45989	40618	27305	34979	30504	33905	14021	22165	36139	28300	15401	12956
legonoxamine B	75.725	288.255	51199	159916	115957	10410	86356	89562	83372	86485	28598	97646	77912	99254	97108	10150
Tyramine-betaxanthine	0.723	331.128	48625	11953	45076	11539	54655	13394	42456	8227	4721	2330	4725	1949	1388	1892
N1-ACETYLSPERMINE	81.307	396.292	47802	2689	2392	9719	8027	7478	7343	6925	4018	1393	7213	3438	9477	6947
MMV688178	75.094	461.278	46691	2275	5156	9189	7236	2053	2336	2.87523	2.87523	2.87523	2.87523	2.87523	2.87523	2.87523
Loureirin B	79.078	324.291	46450	61083	35157	10306	7871	8043	7706	272	1024	54	1121	306	107	147
Solanidin	77.169	600.328	43415	172855	417755	14154	801849	27384	32776	67019	25292	64291	16706	75486	54520	45811
NCGC00186665-03!2,3-dihydroxypropyl hexadecanoate [IIN-based on	76.904	678.378	42941	101401	53284	99873	24157	60645	24928	40605	51117	64302	56003	51262	27605	28688
h_14_19_norandrosterone	75.406	277.218	42603	14154	14456	23320	20678	16313	19233	4238	1563	4562	2564	1284	1901	727
STIGMASTA-4,22-DIEN-3-ONE	81.268	411.364	39751	32858	76201	45025	22398	24241	15551	3984	3905	3858	6202	1363	1594	2788
Ptesculentoside	0.743	318.133	37188	36608	30240	302368	67634	32220	34720	302.366	302.366	302.366	302.366	302.366	302.366	302.366
Brassicasterol	82.364	381.353	33902	64312	34112	80202	13632	15002	28944	8964	6484	1365	1364	1681	6051	2922
Melophlin M	0.83	381.083	33602	18936	61712	82226	28933	18312	16868	20718	25484	30256	46789	27342	26002	54101
Germanitrine	74.645	718.421	33452	38556	19424	93612	20128	23017	12853	86025	48002	94177	79687	87665	53530	52005
Phytosphingosine	81.213	762.51	32579	59506	39873	17266	78469	84694	16309	25853	10855	6212	5066	1784	3178	1187
Baccatin iV	82.116	653.286	32165	55273	12922	16552	17319	10851	68463	1296	1079	5273	1292	2338	2226	2957
NCGC00178646-02!2,4-dihydroxyheptadecyl acetate [IIN-based	78.386	277.182	32083	36465	13829	14182	22598	46287	27094	12981	15452	41556	7789	4568	24277	18445
[(1R,5R,9S,13S)-5,9,13-trimethyltetracyclo[11.2.1.0?,??.0?,?]hexadec-14-en-5-yl]methanol	81.217	306.281	31259	93902	10154	105423	14490	22927	55231	31352	30849	28656	11102	33245	41296	27108
Benzethonium	80.665	413.327	30438	15381	101126	25947	15985	25833	20025	15381	16799	97334	77582	48778	33741	37424
2,3-dihydroxypropyl palmitate	76.704	353.27	30235	42725	12086	5745	14176	8039	4329	2.95209	32	606	122	884	782	510
Thermoactinoamide_E	83.308	665.5	28869	28102	13075	10835	41893	21487	69692	1812	3648	1453	2777	2561	1582	1126
korseveriline	67.611	722.454	27812	41111	101704	13764	79997	58467	29944	1218	9066	1468	1658	11144	6153	6932
MMV010576	78.127	515.322	27021	18952	12238	47181	11123	10525	11251	437	123	595	945	309	107	201
14-hydroxysprengerinin C	74.336	893.456	26483	32899	12961	21361	28834	20191	24514	126335	16715	111890	125502	97247	116537	164695
Microsporin B	74.023	752.463	25063	48358	20850	84683	57736	22699	20341	2496	1012	4982	4122	2929	6192	1848
N6-Methyl-2'-deoxyadenosine	79.723	245.228	24757	44161	12384	17732	25380	13181	11872	9455	222	5596	1852	4002	2425	4264
Stearamide	82.225	284.296	24316	27742	14567	27431	99243	11923	21929	1411	9396	5562	1357	4216	2902	4316
NCGC00380736-01_C21H30O3_(2E,4E)-5-{(1S,2R,4aS,5S,8S,8aS)-2-[(2E)-2-Buten-2-yl]-5-hydroxy-3,8-dimethyl-1,2,4a,5,6,7,8,8a-octahydro-1-naphthalenyl}-2,4-pentadienoic acid	80.821	553.262	24023	8713	4853	78211	4116	5862	2207	6713	6118	1667	2374	495	1376	761
Phosphatidylethanolamine	82.841	360.328	22769	12540	11932	65240	41125	10368	54740	198222	265039	158644	115292	211690	153593	117498
9-methanesulfinylnonanoic acid	78.33	203.108	22392	56007	31705	11507	14275	18193	19179	17524	22898	11822	11667	14173	10316	25497
MONENSIN SODIUM (monensin A is shown)	75.847	417.244	22387	72124	50586	73223	72151	11082	16106	10828	44320	41365	5312	19263	18802	17445
2-aminoadipic acid	0.772	162.077	21988	32972	20672	13439	18044	10004	19622	2641	3375	2272	2235	3232	2338	1964
L-Glutamic acid	0.764	337.175	19424	26484	12598	24241	12431	27426	28741	6547	5548	5164	2220	2964	3992	3123
NCGC00381425-01!8-hydroxy-8-(3-octyloxiran-2-yl)octanoic acid [IIN-based on	0.841	213.077	17665	6721	14593	71202	28329	5210	5861	4482	8242	1138	3324	2874	1535	1021
Phenylalanine	45.834	416.354	17234	19252	44374	39297	20216	29829	24951	66492	61541	84293	73481	81050	76354	67699
Totarol Acetate	79.05	346.273	17028	57225	15958	10290	18799	7061	8890	13822	25425	19556	12426	19664	25881	13063
h_128_methyl_1_testosterone	79.023	627.439	15942	21849	9822	62309	50341	97765	10897	10956	33422	91179	22510	53418	97765	10897
NCGC00180087-02!5-(hydroxymethyl)-3-(1-hydroxy-4-methylhexyl)oxolan-2-one [IIN-based on	80.844	397.204	15367	17623	10914	95105	19048	63895	95852	13006	27842	30909	94730	15798	63466	56736
NCGC00380262-01!2,3,5,7-tetramethoxy-9,10-dihydrophenanthrene [IIN-based	79.379	479.265	14941	1872	1329	3236	26688	2192	2012	1226	2424	819	1046	2357	2636	4205
(NAG)(MUR)-AqKAA[3-NH2-GGGGG]	83.884	605.28	14892	25841	14271	6054	14163	17444	4269	92060	60546	46875	42692	34774	40845	30218
13-OxoODE	75.088	295.227	14586	28521	24827	1383	49228	54058	4171	2793	7559	1215	4802	4141	7172	4494
Alanine conjugated chenodeoxycholic acid	4.512	446.329	14265	35773	39981	91342	68673	38988	64143	1102	1423	483	577	560	617	854
TOBRAMYCIN	79.856	485.293	13365	15907	56296	11876	31659	11139	30062	74725	82407	71768	23275	34555	12846	70442
Cauloside F	80.892	1273.61	13211.9	21311.9	26121.9	9916.91	20380.9	45621.9	21161.9	2116.91	2119	2161.91	1211.91	2570.91	2690.91	1965
NCGC00381355-01!3-(4-methoxy-6-oxopyran-2-yl)butanoic acid	77.752	603.338	12729	38403	15430	10879	12957	17138	17047	19108	13916	18442	13663	16664	12237	13588
Nakijiquinone C	0.741	310.115	12590	14994	11171	13906	12058	12189	11719	20066	8877	33849	6795	2795	3679	5818
Phosphatidylethanolamine (20	56.54	754.478	12568	23639	25545	111362	13043	14912	13765	11946	161735	27589	84756	28490	65333	23541
2,3-dihydromicrocolin B	57.765	756.495	12564	25647	9867	9945	16163	26541	10806	352687	256846	146982	254011	193840	138299	398154
h_55_metenolone-m	74.833	317.211	12255	12122	34027	81062	12963	18884	28567	28	31	178	574	194	31	28
NCGC00169702-02!(5R)-5-hydroxy-1-(4-hydroxy-3-methoxyphenyl)decan-3-one [IIN-based	80.795	351.255	12237	3917	1092	2926	4557	1011	3657	1630	3580	823	2278	269	247	735
MMV688845	81.22	439.194	12019	19982	12022	12054	21883	11139	10464	120	120.2	120.2	120.2	120.2	120.2	120.2
Dimethachlor	1.13	256.118	11950	92029	15289	66725	15855	17871	14250	52156	52648	38384	54331	49962	36003	12553
2-O-Methyladenosine	1.302	282.121	11628	11767	17173	19157	33486	26977	31053	5689	4586	10833	33657	6844	7293	29864
(E)-10,10-dimethyl-10a-(3-(pentyloxy)styryl)-3,4,10,10a-tetrahydropyrimido[1,2-a]indol-2-ol	81.732	405.248	10384	22235	68232	50897	68897	28710	84368	82959	130279	25867	13001	38436	68897	12874
2a-Acetoxy-3,22-stictandione	84.852	516.407	9629	2322	6011	2460	2023	6026	1095	45686	12876	47256	46246	19263	17442	14848
S4	78.944	407.217	9531	10501	18842	30825	18415	62564	12658	3924	3787	4093	1841	8801	2222	8946
2-(1-hydroxy-1-methoxy-3-methylbutyl)-6-methyl-5H-[1,3]dioxolo[4,5-c]pyridin-4-one	3.131	270.133	8925	5486	6921	1392	2440	3336	2776	89012	59554	14739	22514	23715	46771	20304
NCGC00180529-03!(3S,6R,9S,12R,15S,18R)-4,10,16-trimethyl-3,6,9,12,15,18-hexa(propan-2-yl)-1,7,13-trioxa-4,10,16-triazacyclooctadecane-2,5,8,11,14,17-hexone [IIN-based on	77.085	353.138	8512	8956	9153	21832	2417	1905	8535	10256	1175	7147	8197	23446	10170	9647
NCGC00347853-02_C22H32O4_12-Acetoxypimara-7,15-dien-18-oic acid	75.593	733.417	8511	4491	3214	2247	2246	2813	8828	9285	10558	15447	14207	26768	87988	68798
NCGC00347708-02_C38H62O12_beta-D-Galactopyranoside, (3beta,8xi,9xi,14xi,16xi,17xi,20xi,22xi)-spirostan-3-yl 6-O-beta-D-xylopyranosyl-	75.798	460.272	8309	1309	3119	4286	7297	6524	7318	2548	1029	3636	8947	5245	8183	2398
5,8-dimethoxy-7-hydroxy-1-methyl-4-azafluoren-9-one	0.881	272.091	8284	6431	8189	5915	2179	2171	4626	48234	12284	24212	15110	30519	26800	23341
20,24-Epoxydammarane-3,11,25-triol	85.401	494.423	8276	8424	4135	3672	4206	1945	2380	41658	59584	55892	63672	49060	45224	48672
NCGC00380230-01_C26H40O9_2,4a,6-Trihydroxy-8-isopropyl-1,1-dimethyl-2,3,4,4a,5,10,11,11a-octahydro-1H-dibenzo[a,d][7]annulen-7-yl beta-D-glucopyranoside	81.083	330.187	8203	1972	3866	1626	2544	2389	1915	34582	29163	33788	36745	204941	20479	22885
Ergocristinine	76.215	610.306	7852	5157	3818	2610	4949	7251	1468	85219	26381	118338	21729	152073	152066	149445
3,6,9,12-Tetraoxatetracosan-1-ol	79.691	363.312	7734	3991	2355	3305	1635	1153	1413	1861	1227	1827	1820	2580	2043	1768
NCGC00380136-01!1-(2,3-dihydropyrrol-1-yl)-8,9-dihydroxy-2-methyldecane-1,3-dione [IIN-based on	77.891	457.28	7651	48806	7951	55383	54765.1	23765.1	12765.1	27861	28191	86716	12706	76511.1	23541	12358
(5R)-trans-1,7-diphenyl-5-hydroxy-6-hepten-3-one	0.733	303.131	7617	2297	3856	4187	1531	3833	1818	3826	3816	1935	1220	2927	3046	3073
Terbinafine	0.793	292.2	7548	11986	1778	2734	5103	4809	4796	11567	8956	4706	1091	4706	3350	2043
Melezitose	0.74	499.228	7345	3354	3882	7793	1965	6276	6784	3974	1121	1484	2884	2458	2944	3860
1-Stearoyl-sn-glycero-3-phosphocholine	78.784	524.374	7302	1681	931	1123	2421	2711	1290	13719	38732	102308	7557	37276	39408	41321
NCGC00384809-01!5-[5-hydroxy-3-(hydroxymethyl)pentyl]-8a-(hydroxymethyl)-5,6-dimethyl-3,4,4a,6,7,8-hexahydronaphthalene-1-carboxylic acid [IIN-based on	74.917	279.233	7269	5552	2348	7345	4312	5053	5362	6722	5335	1169	7269	15092	10907	4305
NCGC00017269-08!7-hydroxy-3-(4-methoxyphenyl)chromen-4-one [IIN-based on	75.792	432.24	7266	3846	2521	2772	2107	2052	4177	3685	2197	5527	7266	4929	4301	4571
FR140423	86.482	363.093	6855	9334	6716	6987	7765	9480	8151	11331	8679	7381	3113	8220	7086	8090
NCGC00180457-02!4-(1,3-benzodioxol-5-ylmethyl)-3-[(3,4-dimethoxyphenyl)methyl]oxolan-2-one [IIN-based on	2.989	461.311	6827	3482	3191	5448	3645	2502	7482	4227	2003	2178	6270	7251	3725	4768
N-ACETYLNEURAMINATE	0.755	266.124	6758	5368	1002	3202	1099	9490	1079	14	13.8009	13.8009	13.8009	13.8009	13.8009	13.8009
NCGC00380786-01!3-methoxy-4-(3-methylbut-2-enyl)-5-[(E)-2-phenylethenyl]phenol	80.363	331.227	6541	1788	4491	6092	7584	6520	2119	1518	1232	11365	1456	7067	7416	4565
Pyroglutamic acid	79.093	419.281	6460	9153	6242	5697	6502	4782	6083	15351	27638	31340	26657	30643	24792	27685
3,4 DIHYDROXYMANDELATE	78.785	149.024	6423	6967	3523	5911	6537	7457	6762	32341	30237	31696	17084	35710	28796	28021
16-Deethylindanomycin	75.914	466.295	6398	2392	4705	1385	5734	8309	9767	5781	5756	1599	6267	1937	1300	1529
Citric acid	0.73	215.018	6172	7778	5197	7243	6097	5717	5939	4147	317.088	1612	917.088	479	571	635
NCGC00385003-01!4-[3-methyl-5-(5,6,7-trihydroxy-1,2,4a,5-tetramethyl-3,4,6,7,8,8a-hexahydro-2H-naphthalen-1-yl)pentoxy]-4-oxobutanoic acid [IIN-based	81.16	591.43	6152	7121	1698	8821	1913	1707	1139	4345	1789	1909	3102	5402	1271	2049
Euphorbia factor L14 - Lathyrane diterpenoid	80.962	659.291	6094	4708	1016	3908	7638	1416	5774	2229	3647	1035	3908	8535	5408	6292
Indole-3-acetyl-L-isoleucine	0.74	289.153	5997	12234	7694	8175	7822	6641	7636	2551	31	1344	2174	650	254	1485
Catharanthine hemitartrate	79.098	489.22	5836	1853	6156	1597	10409	8366	8208	3869	9016	3713	4509	3711	7165	5274
NCGC00381318-01![3-methyl-1-[3-methyl-1-[3-methyl-1-oxo-1-(2,3,4,5,6-pentahydroxyhexoxy)pentan-2-yl]oxy-1-oxopentan-2-yl]oxy-1-oxopentan-2-yl] 2-hydroxy-3-methylpentanoate [IIN-based on	72.934	741.466	5681	9910	74885	18639	71101	1066	2476	8202	2083	2517	10346	1669	9501	5032
N-(2-(1H-benzo[d]imidazol-1-yl)ethyl)-2-((7-acetamido-1,2,3-trimethoxy-9-oxo-5,6,7,9-tetrahydrobenzo[a]heptalen-10-yl)amino)-4-(methylthio)butanamide	16.907	448.344	5622	4528	8762	1613	7009	1384	7406	6441	3470	3269	2256	1517	3299	6256
Andrachcinidine	81.867	228.198	5384	5365.76	5683.76	8058	6038	7940	6476	7953.76	3553.76	5320.76	6531.76	9193	3529	6286
NCGC00381058-01![3-hydroxy-1-[3-hydroxy-1-oxo-1-(2,3,4,5,6-pentahydroxyhexoxy)decan-5-yl]oxy-1-oxodecan-5-yl] 3,5-dihydroxydecanoate	82.795	374.249	5234	3447	3795	4526	4684	5482	3526	4579	2905	1937	8530	1154	1696	1332
NCGC00380119-01!3-(5,6-dihydroxyheptyl)-4-methyl-2H-furan-5-one [IIN-based on	79.989	383.218	5156	2720	2927	1901	2374	2753	7805	4456	3322	5894	3149	1159	1436	5212
Isoleucine	1.125	132.102	5114	3557	4682	2642	3702	3003	2432	5260	5211.35	7333	5320	5441	4538	6731
2-methylidene-4-[(2R,3R,4S,5S,6R)-3,4,5-trihydroxy-6-(hydroxymethyl)oxan-2-yl]oxybutanoic acid_major	2.924	296.137	4952	3302	8694	4155	26100	11584	4958	12694	63923	23001	13903	20132	20353	18012
Putative smenopyrone	79.733	437.178	4768	8585	5926	4962	2121	1331	1417	130	477	191	899	757	575	112
4-GUANIDINO-BUTANOATE	0.782	146.093	4700	3944	3331	3221	4731	7282	4091	5676	2380	8478	6396	5831	5710	3075
HT-2 Toxin	79.795	425.217	4664	7033	3011	1440	4059	3033	8012	4122	1379	2812	1371	4787	4822	4273
Solanidine base + O-Hex-dHex	61.293	706.457	4649	6875	2968	9002	4649	6231	9861	296871	762491	456835	292968	249683	241600	15419
Artemitin	78.668	411.097	4640	2381	3655	8786	6436	5570	6823	8290	1117	1774	4702	4575	1470	8909
Targinine	0.777	189.136	4600	4480	2112	4418	2203	1403	1431	9281	4937	3939	3513	4096	2897	3501
Asparagine ethyl ester	78.259	161.097	4558.67	5823	3273	5432	6587	4868.67	5335	2846	3360	1883	2036	1532	2514	3292
Diosgenin	80.086	415.323	4524	4879	2845	3745	1264	4491	2140	37264	39023	17729	55566	37131	21411	23356
Sarsasapogenin	80.904	654.336	4375	2843	6206	2669	1932	5582	7517	19284	32712	12028	26615	17348	26025	25673
taccalonolide B	0.723	661.282	4302	1478	2650	3574	2225	1144	2014	46	4.62558	100	4.62558	4.62558	108	4.62558
5-(1,2-dithiolan-3-yl)pentanoic acid	0.735	229.033	4298.77	7528.77	3597	5595	6318	4679	5668	4878.77	4688	3810	7338	2304	3753	3808
Lauryl diethanolamide	54.327	432.349	4289	832	1672	1399	2627	2431	3302	7070	1352	1798	1882	1221	6622	1324
NCGC00386071-01![3-methyl-1-[3-methyl-1-oxo-1-(2,3,4,5,6-pentahydroxyhexoxy)pentan-2-yl]oxy-1-oxopentan-2-yl] 2-hydroxy-3-methylpentanoate [IIN-based on	75.8	415.216	4084	6606	6379	2633	1952	1630	2866	1666	5083	4701	3459	8233	2856	1579
Edpetiline	12.789	592.389	3922	1484	2598	4599	4674	4682	2323	7602	55680	9220	91534	77607	8163	81594
methyl 1-oxo-2-(o-tolyl)-1,2,3,6,7,7a-hexahydro-3a,6-epoxyisoindole-7-carboxylate	83.808	295.175	3856	2526	1603	5634	1900	1735	1410	82	3.39312	59	3.39312	3.39312	3.39312	3.39312
Ulipristal	77.065	476.277	3696	2162	8969	2128	1928	2514	2332	14781	19597	95688	90192	13162	32433	38907
triptophenolide	0.761	335.159	3301	11102	10731	3925	5993	2894	4694	357	531	647	1035	298	371	332
4-Hydroxy-1-(2-hydroxyethyl)-2,2,6,6-tetramethylpiperidine	1.11	202.181	3243.51	3571	2585	2576	2772	6131	2420	3989	5751	5708	4938	5288	4435	3334
Hexamethylquercetagetin	80.815	425.113	3220	9004	3122	8217	3886	3124	1973	20190	48217	38825	17776	20980	12233	11129
4-amino-2-hydroxy-5-[[1-hydroxy-1-(5-oxo-6-bicyclo[4.1.0]hept-3-enyl)propan-2-yl]amino]-5-oxopentanoic acid_major	0.722	349.138	3202	9618	4689	1002	5578	3957	5124	14804	3225	3850	4174	3363	3026	3388
8-(2-hydroxy-3-methoxy-3-methylbutyl)-7-methoxychromen-2-one	0.751	275.129	3011	5607	3424	2542	2935	2071	2776	3034	4.24924	121	982	47	76	42
4,5,8,12-diepoxy-1(10),7,11-germacratrien-15,6-olide	0.754	261.111	2702	2003	1142	3281	4114	1672	4112	215	4.11402	4.11402	136	4.11402	4.11402	4.11402
Xanthinol	0.797	312.168	2673	4143	6194	4126	5797	6066	6997	9396	1169	4759	1176	3763	3369	4929
Masitinib	76.367	449.269	2659	3167	3903	2114	3414	1264	1189	308	201	703	982	209	405	389
Aerugine	0.747	210.062	2585.9	2272	2659	7565.9	5481	5766	3280	6	5.89634	5.89634	5.89634	5.89634	5.89634	5.89634
Pilosine	56.15	925.482	2568	1055	2412	2936	1689	2699	1868	1014	1056	2209	438	1091	2040	2111
Chlorcyclizine	0.768	301.151	2544	5651	2456	1773	2169	3426	1664	5.09129	153	5.09129	5.09129	5.09129	5.09129	5.09129
Indoline	1.167	120.081	2539	1369	3815	3676	2023	1262	3313	1351	2993	1481	1943	1538	2742	2875
Argininosuccinate	0.749	291.13	2500	4301	1877	23224	5915	2437	1397	11226	94020	9242	2371	6818	5773	14991
MMV026356	81.579	371.105	2500	6968	1876	2972	5762	6750	6510	30	125	30	2.9725	1520	2021	95
(2R,3S)-7-[(2S,3R,4R,5S)-3,4-dihydroxy-5-(hydroxymethyl)oxolan-2-yl]oxy-2-(3,4-dihydroxyphenyl)-3,4-dihydro-2H-chromene-3,5-diol	2.802	423.128	2296	2137	1097	1330	3552	3702	1027	8124	4065	2336	4903	2494	1903	2253
NCGC00168955-03![3-hydroxy-1-oxo-1-(2,3,4,5,6-pentahydroxyhexoxy)decan-5-yl] 3,5-dihydroxydecanoate	81.708	559.135	2258	3007	2638	2268	6316	1861	4352	7810	6820	1682	1565	2014	1733	1553
DEOXYGUANOSINE	1.126	290.087	2228	6406	5903	1457	3600	2316	1452	6664	1115	3989	5355	8288	6148	3060
Fluvoxamine	0.764	319.163	2167	8909	5113	11501	1182	3603	6619	5233	5030	2650	1010	1491	1503	1798
Mevalonic Acid Lactone	0.751	309.131	2142	2211	2039	2322.65	2301	1791	2682	6527	7522.65	8096	8522.65	6452	9225	6551
h_43_17_epimethanedienone	77.915	623.406	2080	1356	6640	4063	1657	2029	1332	2805	2008	3320	1332	5910	5091	2764
Demissidine	75.732	400.358	1986	1162	26543	3083	13717	8244	9855	362149	416128	641275	374485	10693	23170	139119
[3-hydroxy-4-[(2S,3R,4S,5S,6R)-3,4,5-trihydroxy-6-(hydroxymethyl)oxan-2-yl]oxyphenyl]methyl 3,4-dihydroxybenzoate	81.409	439.129	1900	1890	2795	1789	1746	1466	5941	7954	9541	2209	2178	3514	2852	2335
cyclopamine	79.683	412.324	1850	2435	2881	2385	4038	6147	7727	48251	53099	12485	36302	75103	68752	69572
PAEDEROSIDE	0.756	485.055	1843	1572	1607	2406	1921	1736	1849	135	4.63887	56	550	46	62	109
2,4,5-trimethoxybenzoic acid	0.852	251.033	1719	4473	3290	1471	1362	1200	1181	7884	814.137	997	941	1504	1421	1428
LPC 18	77.168	496.343	1685	2213	3238	1680	1839	7135	1521	27296	29772	92614	52236	83087	49733	37734
13-Oxyingenol dodecanoat	79.909	547.365	1654	7383	23071	1223	9165	1401	5209	16.5466	16.5466	400	165	16.5466	16.5466	16.5466
(2R,3S,4R,5R)-5-(2,4-dioxopyrimidin-1-yl)-4-hydroxy-2-(hydroxymethyl)oxolan-3-yl] 2,4-dimethoxy-6-methylbenzoate	80.312	445.121	1602	4697	3061	3441	9633	3473	4433	4361	1678	2856	5802	1965	5004	4233
NCGC00385530-02!(E)-5-(1,2,4a,5-tetramethyl-7-oxo-3,4,8,8a-tetrahydro-2H-naphthalen-1-yl)-3-methylpent-2-enoic acid [IIN-based	77.248	393.243	1595	45728	2971	11939	1772	5688	4812	3259	1113	2812	1268	1156	3425	1047
(2R,2'S,4'aS,5'R,5''S,6'R,8'aS)-2'-(acetyloxy)-5''-(furan-3-yl)-6'-methyl-2'',8'-dioxo-octahydrodispiro[oxirane-2,1'-naphthalene-5',3''-oxolane]-8'a-ylmethyl acetate	82.483	499.132	1582	6897	2439	8979	2915	2344	3620	6949	2897	1685	9219	8135	1686	3882
Abruquinone B	82.481	429.092	1550	2564	23366	2425	5038	6545	1996	24414	55024	24415	40625	15436	10936	6626
Tomatidine HCl	77.875	452.326	1545	3457	4185	2060	2603	4693	4728	1560	1546	2980	7076	9533	7932	3442
Timosaponin A1	75.292	579.393	1402	8906	1844	7678	2230	1429	768	10287	14025	12460	8906	5059	15077	6628
Mappain	73.73	611.29	1328	142	230	524	200	175	354	1422	142	1858	2806	554	752	1675
Glycerophosphocholine	0.768	258.112	1202	850	1092	2577	1190	565	809	9110	8558	2197	39356	1610	1031	1483
d-estradiol	2.102	273.194	1122	1121	12405	14417	9724	10179	6477	3.0488	3.0488	30	416	32	83	77
NCGC00169348-03!(3Z)-3-[[5-(2-methylbut-3-en-2-yl)-1H-imidazol-4-yl]methylidene]-6-propan-2-ylpiperazine-2,5-dione [IIN-based on	74.259	572.364	1075	1104	3516	1756	9895	2217	3069	1882	8438	1595	1195	2256	2209	3634
Hexaconazole	0.742	314.086	1060	1053	2721	1635	3842	3404	3641	1648	2556	1127	2670	2379	1709	2465
2-methyl-2-(3-pentadecylphenoxy)propanoic acid	74.324	413.308	1055	1619	2515	3825	1765	9108	2181	11587	11116	16722	68685	23189	15216	24196
Macamide B	80.833	669.338	1030	2465	4735	1555	4297	4042	6639	146	839	910	229	10.3087	10.3087	10.3087
beta-Sitosterol	85.805	397.385	1018	7597	9674	2169	1018	1187	1485	66885	89118	29347	19438	29946	48969	27475
alpha-Solanine	58.126	868.512	1003.63	1003.63	1003.63	1003.63	12103	12292	10036	148573	451004	478030	108681	251950	436573	110814
11-hydroxyusambarine	76.318	467.28	827	582	346	355	263	584	201	2762	7465	5745	1865	8720	5116	3112
MMV676602	80.529	398.234	723	104	870	752	209	174	337	28	3.63033	36	3.63033	41	37	36
Cysteine conjugated chenodeoxycholic acid	76.571	478.297	689	571	362	676	219	813	983	413913	340217	134361	138628	513341	116545	117440
Rhodinyl Acetate	75.952	518.328	654.069	354.069	860	302	167	573	416	864.069	754.069	636	446	641	295	546
LPC 18:1	76.44	520.343	593	7008	1209	503	796	1794	1374	262525	158415	227427	524101	118592	802873	184604
Carylophyllene Oxide	0.784	229.156	570.58	557.58	944	576	671	759	1292	1340	6639	4020	5826	4931	8938	8084
DG(14	80.915	540.466	538	690	923	584	49	149	124	595	112	158	129	652	664	563
Lovastatin M+NH4; Mevinolin	0.762	317.146	445	943	420	342	367	137	379	9043	3129	8359	1367	1489	1138	2456
NEROL	79.957	507.276	425.621	716	223	356	291	337	363	3084	4758	5572	4571	5892	3670	1874
Buprenorphine	75.744	468.311	364	261	603	528	894	124	632	1826	7291	46512	14375	14970	12810	24234
veratramine	75.473	410.308	336	317	292	289	484	464	630	11489	15946	100759	15948	92077	37765	63922
ISOFEBRIFUGINE (B604866K055)	0.742	324.132	286	4255	451	154	145	578	366	4	3.62038	3.62038	3.62038	3.62038	3.62038	3.62038
Lycaconitine	77.548	522.359	283	349	384	623	652	131	213	325	957	447	388	179	213	131
Manidipine	82.516	346.312	266.347	266.347	266.347	266.347	266.347	266.347	266.347	7695	5313	9023	2647	2663	3539	8209
4-(3,7-dioxo-2-(propan-2-ylidene)-3,7,8,9-tetrahydro-2H-furo[2,3-f]chromen-9-yl)-2,6-dimethoxyphenyl acetate	0.747	439.145	252	988	487	486	1454	685	355	569	48	439	471	826	442	449
9-Methoxy-2,2-dimethyl-2,6-dihydro-pyrano[3,2-c]quinolin-5-one	0.822	296.068	244	49	395	428	40	24	49	1505	4439	2218	12579	4594	5662	1164
NCGC00380138-01!	80.008	301.214	214.888	214.888	423	214.888	263	354	149	3414.89	6514.89	2757	5414.89	3485	3778	9551
4'-O-b-D-glucosyl-5-O-methylvisamminol	76.394	453.172	214	733	315	1624	872	611	359	437	423	447	1329	239	371	673
Gitoxigenin Diacetate	81.079	492.296	152	767	33	345	3.33546	3.33546	3.33546	702	173	4382	418	3.33546	3.33546	3.33546
geniposide	1.129	389.144	143	159	901	212	162	352	146	12255	57885	54195	48162	36315	29874	22434
phenylethylamide 331	1.159	166.087	116.109	3064	2819	19819	116.109	116.109	116.109	2966	1394	1161	2705	116.109	116.109	116.109
Cycloposine	75.409	574.377	114	742	195	11.4879	503	194	476	11502	11084	7870	2390	3445	4283	8917
2,3-dihydromicrocolin A	51.468	772.488	89.205	89	892	89.205	89.205	89.205	89.205	1251	7190	187230	33857	36895	25874	96542
4-((9S,10R,17S)-10-((E)-(decylimino)methyl)-3-(((2R,4S,5S,6R)-4,5-dihydroxy-6-methyltetrahydro-2H-pyran-2-yl)oxy)-5,14-dihydroxy-13-methylhexadecahydro-1H-cyclopenta[a]phenanthren-17-yl)furan-2(5H)-one	76.446	696.45	82	819	81.9029	81.9029	81.9029	81.9029	81.9029	82	81.9029	81.9029	81.9029	81.9029	81.9029	81.9029
NCGC00380981-01_C28H40O5_	79.375	295.174	77.9089	78	78	77.9089	77.9089	77.9089	77.9089	78	77.9089	78	77.9089	77.9089	77.9089	77.9089
Microcolin A	1.119	148.097	71.1649	71.1649	71.1649	71.1649	541	712	863	5957	7313	2901	7116	182113	185531	46664
methyl 2-ethyl-4-[(3R,4R,5S)-5-hydroxy-4,5-dimethyl-2-oxooxolan-3-yl]-2-methyl-3-oxobutanoate	0.742	322.116	55	55	5.48896	5.48896	5.48896	5.48896	5.48896	5	5.48896	5.48896	5.48896	5.48896	5.48896	5.48896
Shearinine D_130028	1.759	462.324	42	646	1341	1524	690	1203	884	16296	25222	19594	13762	23826	19154	18424
Piperlongumine	0.745	287.137	37.1795	372	37.1795	323	37.1795	37.1795	37.1795	386	37.1795	37.1795	198	37.1795	37.1795	37.1795
Goniomedine A	75.295	649.376	36.6999	36.6999	464	36.6999	36.6999	36.6999	36.6999	4414	9986	7418	3669	1028	3678	8851
h_295_6a_hydroxy_gestrinone	0.76	347.158	33.0638	33.0638	331	33.0638	672	656	634	33.0638	33	33.0638	33.0638	33.0638	33.0638	33.0638
NCGC00385555-01!4-[(3R)-7-hydroxy-5-methoxy-6-(3-methylbut-2-enyl)-3,4-dihydro-2H-chromen-3-yl]-2-(3-methylbut-2-enyl)benzene-1,3-diol [IIN-based	74.476	319.227	31	31	31	3.06292	3.06292	3.06292	3.06292	3	3.06292	3.06292	3.06292	3.06292	3.06292	3.06292
5-(4-acetyloxy-3-hydroxy-2,5,5,8a-tetramethyl-3,4,4a,6,7,8-hexahydronaphthalen-1-yl)-3-methylpentanoic acid	76.341	381.264	31	31	466	63	218	149	34	3.37557	3.37557	3.37557	3	3.37557	3.37557	3.37557
NCGC00380664-01!4-[(E)-3-hydroxy-8,10-dimethyl-2-(methylamino)dodec-6-enyl]phenol [IIN-based	81.849	376.323	23.8054	929	23.8054	238	23.8054	23.8054	23.8054	704	355	23.8054	23.8054	23.8054	23.8054	23.8054
NCGC00380990-01!(2E,4E)-12-hydroxy-13-(hydroxymethyl)-14-methoxy-3,5,7-trimethyl-14-oxotetradeca-2,4-dienoic acid	82.522	457.291	23.0029	23	23.0029	23.0029	23.0029	23.0029	23.0029	23	23.0029	23	23.0029	23.0029	23.0029	23.0029
NCGC00179905-02!(E)-3-(4-methoxyphenyl)-1-[2,4,6-trimethoxy-3-(3-methylbut-2-enyl)phenyl]prop-2-en-1-one [IIN-based	80.721	313.275	18.5602	77	42	18.5602	18.5602	18.5602	18.5602	83	18.5602	209	18.5602	18.5602	18.5602	18.5602
Verabenzoamine	74.164	758.412	11.6675	117	500	11.6675	938	517	616	42089	40765	2587	1630	1475	6122	3211
(2R,3R,4S,5R,7S,8R,9S,13R,15R)-3,5,7,9,14,15-Hexaacetoxy-8-hydroxy-14-oxojatropha-6(17),11E-diene / jatrophane ester isolated from Euphorbia amygdaloides ssp semiperfoliata	80.899	675.265	10.9421	1055	109	10.9421	720	10.9421	10.9421	357	365	183	10.9421	10.9421	10.9421	10.9421
Emamectin	59.834	886.525	9.88126	10	10	10	9.88126	9.88126	9.88126	43884	2052	1761	2312	2156	1099	1021
Microcolin E	50.411	770.473	8.91176	8.91176	8.91176	8.91176	94	89	58	91172	72669	53325	56896	33046	39722	34483
hyperin	81.051	487.392	8.76391	8.76391	99	9	8.76391	8.76391	8.76391	8.76391	8.76391	9	51	8.76391	8.76391	8.76391
Methuenine	75.715	310.238	7.12066	7	532	7.12066	7.12066	7.12066	7.12066	7	7.12066	7	7.12066	7.12066	7.12066	7.12066
NCGC00380707-01_C26H42O11_(5xi,6alpha,7alpha,9xi,16xi)-16-(beta-D-Glucopyranosyloxy)-6,7,17-trihydroxykauran-19-oic acid	81.133	334.276	5.59268	1620	5165	65	5.59268	5.59268	5.59268	1895	56	2854	1266	5.59268	5.59268	5.59268
Edpetinosine	49.52	578.408	5.51401	921	140	336	69	103	55	13845	1975	9591	17754	1338	3397	4071
N-(4-Hydroxyphenyl)arachidonoyl?amide	81.311	398.307	4.905	35	4.905	49	4.905	4.905	4.905	770	549	4.905	4.905	4.905	4.905	4.905
(6R)-2-hydroxy-2-methyl-6-((3R,5S,7R,8R,9S,10S,12S,13R,14S,17R)-3,7,12-trihydroxy-10,13-dimethylhexadecahydro-1H-cyclopenta[a]phenanthren-17-yl)heptyl hydrogen sulfate	75.744	555.296	4.84165	4.84165	4.84165	127	48	91	4.84165	51855	1300	8146	18292	9490	10713	10129
3-(4-chlorophenyl)-10-cyclohexyl-5-hydroxy-9,10-dihydropyrano[2,3-f]chromene-4,8-dione	80.713	425.113	4.83376	4.83376	113	311	4.83376	4.83376	48	4.83376	4.83376	5	4.83376	4.83376	4.83376	4.83376
Tridemorph	82.853	298.312	4.53043	508	45	140	4.53043	4.53043	4.53043	150	117	745	128	4.53043	4.53043	4.53043
NCGC00380659-01!(2E,4E,14E)-13-hydroperoxy-N-(2-methylpropyl)icosa-2,4,14-trienamide	78.852	301.143	4.4626	23	4.4626	4.4626	4.4626	4.4626	4.4626	51	51	4.4626	4.4626	4.4626	4.4626	4.4626
(NAG)(NAM)-AqKAA[3-NH2-d];(3br-4)-(NAG)(NAM)-AqKA[3-NH2-n]	80.831	691.319	4.26575	43	47	34	4.26575	4.26575	4.26575	4.26575	24	89	87	4.26575	4.26575	4.26575
phenylethylamide 359	80.858	332.291	4.09269	665	341	372	459	385	116	204	4.09269	730	1397	41	119	44
(-)-eburnamonine	83.906	295.174	4.02753	4	40	4.02753	4.02753	4.02753	4.02753	1113	1489	4381	6602	7166	7530	7306
(2S,3R,5S,9R)-2,3-dihydroxy-14-(hydroxymethyl)-5,9-dimethyl-14-{[(2S,3R,4S,5S,6R)-3,4,5-trihydroxy-6-(hydroxymethyl)oxan-2-yl]oxy}tetracyclo[11.2.1.0?,??.0?,?]hexadecane-5-carboxylic acid	80.842	548.305	3.74511	69	78	3.74511	3.74511	3.74511	3.74511	83	3.74511	37	3.74511	3.74511	3.74511	3.74511
5Alpha-Androstan-3,17-Dione_major	76.76	306.244	3.56432	436	3.56432	238	3.56432	3.56432	3.56432	438	36	69	42	198	96	131
O-Tigloylgymnemagenin, 21-	83.383	589.413	3.56081	3.56081	83	58	3.56081	3.56081	3.56081	3.56081	3.56081	120	318	56	36	3.56081
(9Z,12Z)-N-Benzyloctadeca-9,12-dienamide	81.631	370.312	3.56037	106	3.56037	58	3.56037	3.56037	3.56037	104	194	101	3.56037	3.56037	3.56037	39
Aconine	76.574	522.26	3.53555	96	35	3.53555	43	37	44	2345	9325	3709	8096	5483	11251	2995
Thermoactinoamide_D	75.263	765.46	3.44454	679	917	34	694	337	877	5460	1079	4375	1698	5095	2118	6171
NCGC00169514-02!(5R)-5-hydroxy-1-(4-hydroxy-3-methoxyphenyl)tetradecan-3-one [IIN-based on	77.176	627.338	3.3069	118	911	41	33	36	137	263	3.3069	3.3069	3.3069	3.3069	3.3069	3.3069
NCGC00380175-01_C16H24O6_beta-D-Glucopyranoside, 5-methyl-2-(1-methylethyl)phenyl	2.213	227.14	3.27735	33	3.27735	3.27735	3.27735	3.27735	3.27735	70	3.27735	471	34	146	153	89
(4aR,5R,6aS,6bR,10S,12aR)-10-[(2R,3R,4R,5S,6R)-3-acetamido-4,5-dihydroxy-6-(hydroxymethyl)oxan-2-yl]oxy-5-hydroxy-2,2,6a,6b,9,9,12a-heptamethyl-1,3,4,5,6,6a,7,8,8a,10,11,12,13,14b-tetradecahydropicene-4a-carboxylic acid	80.867	714.394	3.25396	3.25396	3.25396	33	3.25396	3.25396	3.25396	3.25396	3	3.25396	3	3.25396	3.25396	3.25396
h_163_prostanozol_3'OH	80.708	679.422	3.22508	170	3.22508	188	3.22508	3.22508	3.22508	3.22508	32	3.22508	32	3.22508	3.22508	3.22508
N-(3-Methoxybenzyl)palmitamide	80.901	660.294	3.10092	99	3.10092	3.10092	3.10092	3.10092	3.10092	32	68	3.10092	3.10092	3.10092	3.10092	3.10092
Alisol A,24-acetate	80.505	533.376	2.91254	2.91254	2.91254	137	179	229	529	1211	2538	1048	3998	8110	11111	5796
MMV688854	79.741	436.17	2.90062	2.90062	2.90062	3	2.90062	2.90062	2.90062	381	299	812	551	403	164	336
Retapamulin	0.786	130.05	2.86676	82	29	2.86676	79	64	77	72425	53725	46238	50541	22530	17609	21008
BIS(2-ETHYLHEXYL)PHTHALATE	84.175	391.286	2.81796	191	217	374	2.81796	28	2.81796	924	226	105	143	2.81796	2.81796	2.81796
1-pentadecanoyl-2-hydroxy-sn-glycero-3-phosphocholine	78.628	482.327	2.78286	2.78286	60	2.78286	72	2.78286	30	4336	3236	8973	2965	6242	4883	4073
h_68_calusterone	79.844	339.233	2.72575	2.72575	2.72575	3	2.72575	2.72575	2.72575	489	292	192	164	684	694	279
2-[(2E)-3,7-dimethylocta-2,6-dienyl]-3-methoxy-5-(2-phenylethyl)phenol	80.667	382.276	2.689	106	2.689	2.689	2.689	2.689	2.689	32	2.689	2.689	2.689	2.689	27	2.689
1-Dodecyl-2-pyrrolidinone	80.215	254.249	2.59436	2.59436	2.59436	2.59436	2.59436	2.59436	2.59436	5518	2685	1774	4706	7884	6777	5638
2-[4a-methyl-8-methylidene-4-(3-methylpentanoyloxy)-1,2,3,4,5,6,7,8a-octahydronaphthalen-2-yl]prop-2-enoic acid	75.523	387.195	2.44637	255	2.44637	255	2.44637	2.44637	2.44637	24	24	2.44637	41	2.44637	2.44637	2.44637
NCGC00384824-01!methyl 3-hydroxy-2-[[3-hydroxy-2-[[2-[(3-hydroxy-2,4-dimethyltetradecanoyl)amino]-3-methylbutanoyl]amino]butanoyl]amino]propanoate	81.166	337.237	2.30803	157	278	9740	201	50	23	32	28	38	989	48	2	2.30803
NCGC00385436-01!	81.286	425.29	1.88803	1.88803	2	96	64	90	19	832	802	568	905	898	514	632

## Sheet: Table S2
Supplementary Table S2：The list of metabolites differentially expressed between WB vs RB.
Metabolite name	log2FC	p-value	VIP
Tyramine-betaxanthine	-3.17380095415579	0.00198573	1.27888
taccalonolide B	-5.99559324447262	9.36139e-05	1.44172
Citric acid	-2.34672348020356	2.66595e-06	1.5615
N-ACETYLNEURAMINATE	-8.17601747989115	0.00799437	1.14022
methyl 1-oxo-2-(o-tolyl)-1,2,3,6,7,7a-hexahydro-3a,6-epoxyisoindole-7-carboxylate	-6.88450431620173	0.000710324	1.33238
Indole-3-acetyl-L-isoleucine	-2.72687325777852	3.1805e-06	1.5619
Masitinib	-2.46977740313124	0.000297685	1.41199
Aerugine	-9.48298761951312	0.000140838	1.43122
8-(2-hydroxy-3-methoxy-3-methylbutyl)-7-methoxychromen-2-one	-2.37679987159604	0.00110127	1.31904
4,5,8,12-diepoxy-1(10),7,11-germacratrien-15,6-olide	-5.67819378913815	6.41964e-05	1.4616
N6-Methyl-2'-deoxyadenosine	-2.42584228725406	0.0022744	1.27221
PAEDEROSIDE	-3.74803010473482	1.27594e-08	1.63595
triptophenolide	-3.57780662014272	0.00108551	1.32566
Melezitose	-0.998033504809268	0.0154178	1.04682
Loureirin B	-5.86468053274236	0.0120795	1.10059
h_295_6a_hydroxy_gestrinone	-3.36998079005638	0.022032	1.03349
Chlorcyclizine	-6.74465116419874	0.000178875	1.42638
L-Glutamic acid	-2.35622137159554	2.91801e-05	1.47862
2-aminoadipic acid	-2.9208110176462	4.98895e-05	1.4758
Carylophyllene Oxide	2.88893413465125	0.000288483	1.38509
Pyroglutamic acid	2.03513823795298	5.70721e-07	1.59471
Arginine	-0.673193465938362	0.0284735	1.01407
isomaltulose	-0.814749981824171	0.00690275	1.14125
9-Methoxy-2,2-dimethyl-2,6-dihydro-pyrano[3,2-c]quinolin-5-one	4.70975381206537	0.0113885	1.11989
Choline	-1.83501296827239	6.51021e-06	1.54185
5,8-dimethoxy-7-hydroxy-1-methyl-4-azafluoren-9-one	2.25573033754288	0.000756452	1.34099
Mevalonic Acid Lactone	1.7719573946362	3.24122e-08	1.63137
Adenosine	1.00198954668474	0.00178198	1.28016
Isoleucine	0.664491942512883	0.00190535	1.25673
geniposide	6.97545823011417	8.98209e-05	1.4614
Phenylalanine	1.38846509728315	1.17093e-06	1.58568
Serine conjugated chenodeoxycholic acid	-7.83963738310765	0.00746362	1.15471
N-Oleoyl-Phenylalanine	-3.88100990553946	0.0118958	1.10013
d-estradiol	-6.42763105660056	0.00194251	1.27395
NCGC00380138-01!	4.25107522675394	0.000218401	1.38969
korseveriline	-3.22854370296263	0.00272807	1.26722
2-(1-hydroxy-1-methoxy-3-methylbutyl)-6-methyl-5H-[1,3]dioxolo[4,5-c]pyridin-4-one	3.14472023150612	0.0052979	1.18361
Edpetiline	3.7706176466562	0.0100805	1.12231
Alanine conjugated chenodeoxycholic acid	-5.97465703704415	0.000255626	1.3986
tomatidine	-3.44027756980723	0.00198418	1.2758
Edpetinosine	4.99519504631936	0.011857	1.09837
Solasodine	5.72314349486955	9.8157e-06	1.52241
Solanidine base + O-Hex-Hex	-3.65787312027829	0.00156379	1.28732
Picfeltarraenin IV	3.30966806379152	0.0258937	1.02588
Phosphatidylethanolamine	2.47973758872109	3.13625e-05	1.50655
2,3-dihydromicrocolin B	3.96422302122231	4.55547e-05	1.46258
alpha-Solanine	5.69063219862481	0.000890278	1.3346
Solanidine base + O-Hex-dHex	5.71021959542494	0.00290317	1.25406
Manidipine	4.38995221315362	0.000236566	1.38745
Microcolin E	10.4287160912894	2.1549e-05	1.50474
2-methyl-2-(3-pentadecylphenoxy)propanoic acid	2.95152811643294	0.0173934	1.05913
14-hydroxysprengerinin C	2.18200256256888	0.000384004	1.36286
Germanitrine	1.05578566388974	0.0131308	1.10991
h_55_metenolone-m	-7.5534932235338	0.0102217	1.09941
13-OxoODE	-2.45784696739381	0.021622	1.05708
MMV676602	-4.09639895715143	0.00410226	1.19766
Thermoactinoamide_D	2.87588030133966	0.00150415	1.28103
Timosaponin A1	1.57842673715811	0.00348051	1.21988
Goniomedine A	5.83454183985514	0.000759682	1.31845
h_14_19_norandrosterone	-3.16235057319767	0.000275184	1.39027
Cycloposine	4.46850512003448	0.000432379	1.35866
veratramine	6.90888494464148	0.00556455	1.18659
Demissidine	4.92855508986205	0.00924923	1.12661
Buprenorphine	5.16287063679912	0.00963011	1.11718
MMV688854	7.17378705173838	0.000184282	1.42355
Phytosphingosine	-2.60212257837951	0.003925	1.23917
Retapamulin	9.72045461816096	0.000222885	1.41165
Drofenine	-2.16985503242956	0.00289878	1.23864
Ergocristinine	4.41301856842904	0.000864462	1.32351
11-hydroxyusambarine	3.46138449231754	0.000533751	1.37928
LPC 18	4.26963913067551	0.00021939	1.42349
Cysteine conjugated chenodeoxycholic acid	8.68446110454825	0.00167137	1.30605
Aconine	7.36506258520111	0.000490743	1.372
2,3-dihydroxypropyl palmitate	-5.31918957508043	0.0108369	1.11969
Ulipristal	3.68295526882859	0.0105813	1.10908
LPC 16:0	2.86791820306921	0.0103578	1.11843
Shearinine D_130028	4.42820270305547	4.0679e-08	1.63353
NCGC00385436-01!	4.22852627466846	1.23686e-07	1.62325
LPC 18:1	7.42303184680709	0.00488781	1.18691
Lovastatin M+NH4; Mevinolin	3.15312597477623	0.0206038	1.02732
Microsporin B	-3.56833896112775	0.00206819	1.27146
Asparagine ethyl ester	-1.03877082761138	0.000135679	1.44975
1-pentadecanoyl-2-hydroxy-sn-glycero-3-phosphocholine	7.64725693876396	4.04284e-05	1.48786
1-Stearoyl-sn-glycero-3-phosphocholine	4.00504061670053	0.00717911	1.15275
3,4 DIHYDROXYMANDELATE	2.22601830013567	3.36627e-07	1.60445
Putative smenopyrone	-3.21221985945573	0.00348344	1.22288
cyclopamine	3.72664596483935	9.84543e-05	1.44596
MMV688845	-6.88701734684409	3.66683e-06	1.56928
h_68_calusterone	7.17351724435666	0.000525118	1.37129
Sarsasapogenin	2.35913036416699	2.19142e-05	1.50067
Diosgenin	3.2765294199547	6.98525e-05	1.47349
monolinolein	-4.35788292467542	0.013681	1.09042
1-Dodecyl-2-pyrrolidinone	10.911586731039	5.19969e-05	1.4766
Alisol A,24-acetate	4.96477750939751	0.00643089	1.16832
MMV026356	-3.12402497006786	0.000517768	1.36187
NEROL	3.43962313755712	1.32582e-05	1.53988
Hexamethylquercetagetin	2.37945461560501	0.00346214	1.23541
Cauloside F	-3.41020737182811	0.000538627	1.36585
S4	-2.28070614334872	0.0239038	1.01339
CHOLESTANE	-3.60261320754284	0.00525347	1.18353
MMV688327	-12.5001712572732	0.00422592	1.19948
STIGMASTA-4,22-DIEN-3-ONE	-3.43369023082738	0.000992987	1.3224
MMV010576	-5.66954715289107	0.00255926	1.23579
Baccatin iV	-3.69741539476041	0.00683574	1.1433
Stearamide	-2.96158629478057	0.0290781	1.0133
Brassicasterol	-3.2278271784485	0.00337891	1.21371
Abruquinone B	2.02906764449844	0.019865	1.04466
Macamide B	-3.52247601549655	0.00111691	1.31142
Coprostanone	-3.25972347185395	0.00514512	1.20691
Thermoactinoamide_E	-3.83820877992191	0.00291809	1.23117
Dehydroevodiamine	-9.08455821732203	0.00275256	1.24167
(NAG)(MUR)-AqKAA[3-NH2-GGGGG]	1.84405215946621	0.00108387	1.31036
(-)-eburnamonine	9.11596179139651	0.000426139	1.37121
2-acetoxy-4-pentadecylbenzoic acid	-4.23132394032504	0.00239125	1.26965
2a-Acetoxy-3,22-stictandione	2.78384634940396	0.00188893	1.27863
Erucamide	-6.08999439400418	1.47082e-05	1.51693
20,24-Epoxydammarane-3,11,25-triol	3.46079497682632	4.22014e-09	1.65048
beta-Sitosterol	3.68776618186739	0.00117127	1.3089
